# Supplementary material for: Longitudinal 3D Study of Anterior Tooth Wear from Adolescence to Adulthood in Modern Humans
Source: Biology (Basel). 2021 Jul 13;10(7):660. doi: 10.3390/biology10070660 (PMC8301389; doi:10.3390/biology10070660)
Supplement: Supplementary file 1 [file biology-10-00660-s001.zip]

Archive with 1 entries (1 files):
- biology-1281353-supplementary.pdf
